# Supplementary material for: The strength of balance: Strength and dynamic balance in children with and without hypermobility
Source: PLoS One. 2024 Jun 26;19(6):e0302218. doi: 10.1371/journal.pone.0302218 (PMC11206839; doi:10.1371/journal.pone.0302218)
Supplement: S1 File — (ZIP) [file pone.0302218.s001.zip]

Archive with 1 entries (1 files):
- PLOSONE.sav
